# Supplementary material for: The motivation-based calving facility: Social and cognitive factors influence isolation seeking behaviour of Holstein dairy cows at calving
Source: PLoS One. 2018 Jan 18;13(1):e0191128. doi: 10.1371/journal.pone.0191128 (PMC5773170; doi:10.1371/journal.pone.0191128)
Supplement: S2 File — The data sheet provided for this study includes all necessary information in order to recalculate the results of the study. The sheet has one horizontal line for each individual cow in the experiment and each cow has its own identification number (‘cow_number’). All subsequent columns has an explanation line on the top of the sheet and whenever data is not available for the particular cow this is marked with a ‘.’. Two variables are one/zero variables corresponding to 1 = “yes and 0 = “no”. (XLSX) [file pone.0191128.s003.xlsx]

## Sheet: Data
cow_number	section	calving_in_pen (1/0)	parity	calving_order_in_group (1-6)	days_since_last_calving (. when first calving)	treatment (gate/no gate)	personality_assessment	start_of_abdominal_contractions_where(group/single pen)	focal_cow_displaced	focal_cow_displacing_another_cow	rank_ratio_index	alien_calf_within_8h (1/0)	calving_duration (sec)
7015	1	0	1	1	.	G	shy	group_pen	7	3	30	1	3070
7019	3	0	1	3	6	G	bold	group_pen	7	6	46	1	4615
7021	2	0	1	1	.	G	bold	single_pen	12	7	37	0	9523
7022	2	1	1	5	1	G	bold	single_pen	0	13	100	0	4143
7023	2	0	1	2	6	G	shy	single_pen	11	8	42	1	7769
7027	2	1	1	6	4	G	shy	single_pen	1	18	95	0	7331
7031	2	1	1	4	13	G	shy	single_pen	8	7	47	0	7727
7033	3	1	1	2	5	G	bold	single_pen	1	3	75	0	3988
7035	3	0	1	5	9	G	shy	group_pen	5	9	64	1	8200
7037	3	0	1	3	.	G	bold	single_pen	4	5	56	1	6096
7047	3	1	1	1	.	G	bold	single_pen	1	2	67	0	4069
7053	1	0	1	3	7	G	shy	group_pen	11	2	15	0	4545
7061	3	0	1	5	3	G	shy	group_pen	9	6	40	0	4147
7063	3	0	1	5	0	G	shy	group_pen	3	2	40	1	2638
7067	3	1	1	4	4	G	bold	single_pen	1	6	86	0	8517
7077	2	1	1	1	.	G	bold	single_pen	1	13	93	0	3911
7078	3	0	1	2	1	G	shy	group_pen	14	5	26	1	4306
7082	2	0	1	6	1	G	shy	group_pen	13	5	28	0	4219
7125	1	1	1	5	4	G	bold	group_pen	1	21	95	0	5445
6843	1	0	2	5	8	G	bold	group_pen	4	1	20	0	3281
6862	2	1	2	3	18	G	shy	group_pen	4	13	76	0	6673
6866	1	0	2	4	1	G	shy	group_pen	6	3	33	0	7825
6871	3	0	2	6	3	G	bold	group_pen	5	10	67	0	4378
6875	3	0	2	3	8	G	bold	group_pen	0	8	100	0	5539
6878	3	0	2	1	.	G	bold	group_pen	10	1	9	1	3808
6892	2	0	2	4	0	G	shy	group_pen	4	2	33	1	8345
6894	1	1	2	6	9	G	bold	single_pen	0	4	100	0	8906
7003	1	0	2	4	11	G	shy	group_pen	3	4	57	1	3724
7004	1	0	2	6	17	G	bold	group_pen	3	2	40	1	5270
6512	3	0	3	6	2	G	bold	group_pen	3	4	57	1	6275
6596	2	1	3	5	3	G	bold	single_pen	0	8	100	0	6052
6738	3	1	3	4	3	G	shy	single_pen	1	3	75	0	6828
6752	1	0	3	2	10	G	bold	group_pen	16	1	6	0	15818
6780	3	0	3	4	2	G	shy	group_pen	9	0	0	0	2899
6830	1	1	3	1	.	G	bold	group_pen	1	13	93	0	5882
7017	3	1	1	2	4	N	shy	single_pen	1	4	80	1	6957
7026	2	1	1	4	4	N	bold	single_pen	0	9	100	0	5686
7048	3	1	1	3	1	N	bold	single_pen	0	4	100	0	6466
7054	3	1	1	4	2	N	bold	group_pen	0	6	100	1	4348
7059	2	1	1	6	13	N	shy	single_pen	0	5	100	1	7837
7070	3	0	1	2	.	N	shy	group_pen	4	2	33	1	6343
7071	2	1	1	6	2	N	shy	single_pen	0	8	100	1	6789
7074	1	1	1	2	7	N	bold	group_pen	0	9	100	0	8662
6841	2	0	2	3	12	N	shy	single_pen	17	1	6	0	7592
6844	1	0	2	1	.	N	shy	group_pen	15	9	38	1	8251
6852	1	1	2	6	6	N	bold	single_pen	0	29	100	0	9242
6853	3	1	2	4	9	N	bold	group_pen	0	9	100	1	9363
6854	1	0	2	3	1	N	shy	single_pen	8	2	20	1	11610
6857	3	0	2	1	.	N	bold	group_pen	12	1	8	1	7193
6869	3	1	2	6	2	N	bold	single_pen	0	5	100	0	3179
6872	1	1	2	4	7	N	bold	single_pen	2	7	78	1	12017
6873	1	1	2	1	.	N	shy	group_pen	3	2	40	0	5018
6877	3	0	2	5	8	N	shy	group_pen	16	9	36	1	5679
6882	1	1	2	6	12	N	bold	single_pen	0	10	100	1	2678
6885	2	0	2	3	6	N	shy	group_pen	7	5	42	0	6998
6890	2	1	2	2	11	N	bold	group_pen	2	8	80	0	5381
7006	3	1	2	3	10	N	shy	single_pen	1	8	89	0	4998
7007	1	1	2	5	1	N	shy	single_pen	1	12	92	0	3414
7008	2	1	2	4	10	N	bold	single_pen	0	14	100	0	8869
6291	3	1	3	5	7	N	shy	single_pen	0	2	100	0	8138
6344	2	0	3	2	.	N	shy	group_pen	2	3	60	1	4680
6362	1	1	3	4	20	N	bold	single_pen	1	10	91	1	5087
6600	2	0	3	5	13	N	shy	group_pen	2	5	71	1	4763
6742	1	0	3	5	4	N	shy	single_pen	17	2	11	0	2807
6765	2	1	3	1	.	N	bold	group_pen	0	9	100	0	17621
6798	3	1	3	6	7	N	bold	group_pen	0	18	100	0	16182
